# Supplementary material for: Using the Angoff method to set a standard on mock exams for the Korean Nursing Licensing Examination
Source: J Educ Eval Health Prof. 2020 Apr 22;17:14. doi: 10.3352/jeehp.2020.17.14 (PMC7326654; doi:10.3352/jeehp.2020.17.14)
Supplement: Supplementary file 1 [file jeehp-17-14-dataset1.xlsx]

## Sheet: survey response
id	1	2	3	4	5	(1)-1	(1)-2	(1)-3	(1)-4	(1)-5	(1)-6	(1)-7	(1)-8	(1)-9	(1)-10	(1)-11	(1)-12	(1)-13	2_1
1	k	female	4	4	4	5	5	4	5	5	5	5	5	5	4	5	5	5	1
2	d	female	4	2	2	5	5	4	4	5	5	5	5	5	5	5	4	4	1
3	j	female	3	4	4	4	4	5	5	5	5	5	5	5	4	5	5	5	1
4	kw	female	3	4	3	5	5	5	5	5	5	5	5	5	5	5	5	5	1
5	999	female	4	2	4	5	4	4	4	4	4	4	4	4	4	3	3	3	1
6	i	female	4	4	3	5	5	5	5	5	5	5	5	5	5	5	5	5	1
7	e	female	3	2	2	4	4	4	4	4	4	5	5	5	5	5	4	4	1
8	999	female	4	4	4	5	5	5	4	5	4	5	5	5	4	5	5	5	1
9	ic	female	3	2	3	4	4	4	4	4	4	5	5	5	5	5	4	5	1
10	p	female	5	4	4	5	5	5	4	4	5	5	5	5	5	5	5	5	1
11	h	female	4	4	4	5	5	5	4	4	4	5	5	4	4	5	4	4	1
12	n	female	3	3	3	5	5	5	5	4	5	5	5	5	5	5	4	4	1
13	y	female	4	4	4	5	5	5	3	2	5	5	5	5	5	5	5	5	1
14	999	female	2	3	4	3	5	5	3	4	4	5	5	5	5	5	5	5	1
15	999	female	4	3	4	4	5	5	5	4	4	5	5	5	5	5	4	4	1
16	c	female	2	4	4	4	5	5	5	4	5	5	5	5	5	5	4	5	1

## Sheet: variables
id
1	College/Institution
2	Gender							male	female
3	Age							1=20s	2=30s	3=40s	4=50s	5=60s or more
4	Experience as item developer							1=Less than 1years	2=1~3 years	3=3~5 years	4=5 years or more
5	Experience as educator							1=Less than 5 years	2=5~10 years	3=10~15 years	4=15 years or more
(1)-1	Pre-education: understanding and clarity of the research object							1=Strongly disagree	2=Disagree	3=Neutral	4=Agree	5=Strongly agree
(1)-2	Pre-education: clarity of the task							1=Strongly disagree	2=Disagree	3=Neutral	4=Agree	5=Strongly agree
(1)-3	Clarity of the definition of a minimally competent person							1=Strongly disagree	2=Disagree	3=Neutral	4=Agree	5=Strongly agree
(1)-4	Ease of assumption of the probability of the minimally competent person responding correctly							1=Strongly disagree	2=Disagree	3=Neutral	4=Agree	5=Strongly agree
(1)-5	Usefulness of the performance level description							1=Strongly disagree	2=Disagree	3=Neutral	4=Agree	5=Strongly agree
(1)-6	Ease of rating according to guidelines							1=Strongly disagree	2=Disagree	3=Neutral	4=Agree	5=Strongly agree
(1)-7	Usefulness of the discussion after individual ratings							1=Strongly disagree	2=Disagree	3=Neutral	4=Agree	5=Strongly agree
(1)-8	Usefulness of the group discussion							1=Strongly disagree	2=Disagree	3=Neutral	4=Agree	5=Strongly agree
(1)-9	Appropriateness of the information for helping the discussion							1=Strongly disagree	2=Disagree	3=Neutral	4=Agree	5=Strongly agree
(1)-10	Enough time to discuss							1=Strongly disagree	2=Disagree	3=Neutral	4=Agree	5=Strongly agree
(1)-11	Enough opportunity for participants to discuss							1=Strongly disagree	2=Disagree	3=Neutral	4=Agree	5=Strongly agree
(1)-12	Confidence in my cut score							1=Strongly disagree	2=Disagree	3=Neutral	4=Agree	5=Strongly agree
(1)-13	Confidence in the final cut score of the panel							1=Strongly disagree	2=Disagree	3=Neutral	4=Agree	5=Strongly agree
2_1	Acceptance of this standard setting method for KNLE							1=Agree	2=Disagree
