# Supplementary material for: Using the Angoff method to set a standard on mock exams for the Korean Nursing Licensing Examination
Source: J Educ Eval Health Prof. 2020 Apr 22;17:14. doi: 10.3352/jeehp.2020.17.14 (PMC7326654; doi:10.3352/jeehp.2020.17.14)
Supplement: Supplementary file 2 [file jeehp-17-14-dataset2.xlsx]

## Sheet: Angoff rating
	Angoff rating
	Rater item	rating																total
		Team 1 AN-FN							Team 2 MN-Ped			Team 3 CN-Psy		Team 4 NM-MH
		A	B	C	D	E	F	G	H	I	J	K	L	M	N	O	P
		AN1	AN2	AN3	AN4	AN5	FN1	FN2	MN1	MN2	Ped1	CN1	Psy1	NM1	NM2	NM3	MH1
		r1	r2	r3	r4	r5	r6	r7	r8	r9	r10	r11	r12	r13	r14	r15	r16	M	SD	specialization M	specialization SD
an1	1	60	50	60	55	60	50	60										56.4286	4.75595	69.8265	8.75784
an2	2	70	60	70	60	50	40	50										57.1429	11.127
an3	3	60	60	80	65	50	60	50										60.7143	10.177
an4	4	70	60	70	70	70	80	60										68.5714	6.90066
an5	5	60	60	80	70	80	60	70										68.5714	8.99735
an6	6	60	50	70	70	90	60	50										64.2857	13.9728
an7	7	70	80	90	75	90	80	90										82.1429	8.09174
an8	8	60	60	60	65	50	70	60										60.7143	6.07493
an9	9	70	60	60	70	60	80	70										67.1429	7.55929
an10	10	50	40	50	50	60	60	50										51.4286	6.90066
an11	11	70	70	70	75	70	60	50										66.4286	8.52168
an12	12	60	40	50	50	20	40	40										42.8571	12.5357
an13	13	60	80	80	70	70	70	60										70	8.16497
an14	14	70	60	70	70	80	60	50										65.7143	9.759
an15	15	60	70	70	70	100	90	80										77.1429	13.8013
an16	16	70	50	70	65	70	70	50										63.5714	9.44911
an17	17	90	60	80	65	100	80	60										76.4286	15.4689
an18	18	80	60	80	70	40	50	70										64.2857	15.1186
an19	19	60	60	60	65	70	60	70										63.5714	4.75595
an20	20	80	60	80	60	70	80	80										72.8571	9.5119
an21	21	60	70	80	65	90	50	60										67.8571	13.496
an22	22	60	50	60	50	20	60	40										48.5714	14.6385
an23	23	80	70	70	60	70	60	60										67.1429	7.55929
an24	24	80	80	70	65	80	80	70										75	6.45497
an25	25	70	60	70	60	70	60	60										64.2857	5.34522
an26	26	70	70	60	65	50	70	60										63.5714	7.48013
an27	27	60	60	80	70	80	80	60										70	10
an28	28	60	70	60	65	90	60	80										69.2857	11.7006
an29	29	70	70	80	55	90	80	80										75	11.1803
an30	30	70	90	80	70	100	80	80										81.4286	10.6904
an31	31	70	80	70	70	100	90	90										81.4286	12.1499
an32	32	60	80	70	65	70	80	70										70.7143	7.31925
an33	33	60	80	70	65	90	70	70										72.1429	9.9403
an34	34	80	70	80	80	90	90	80										81.4286	6.90066
an35	35	60	80	70	70	100	70	80										75.7143	12.7242
an36	36	60	70	60	70	90	90	70										72.8571	12.5357
an37	37	70	60	60	65	80	80	70										69.2857	8.38082
an38	38	60	60	60	60	40	40	60										54.2857	9.759
an39	39	70	80	80	65	90	70	80										76.4286	8.52168
an40	40	60	70	70	60	40	60	70										61.4286	10.6904
an41	41	60	60	70	65	40	80	70										63.5714	12.4881
an42	42	70	70	80	65	60	80	60										69.2857	8.38082
an43	43	70	80	80	70	80	90	80										78.5714	6.90066
an44	44	70	60	60	65	50	70	60										62.1429	6.98638
an45	45	80	70	80	65	50	80	80										72.1429	11.4953
an46	46	70	70	70	70	50	80	85										70.7143	10.9653
an47	47	70	80	80	65	70	80	80										75	6.45497
an48	48	50	70	80	65	80	75	70										70	10.4083
an49	49	80	80	80	70	80	80	80										78.5714	3.77964
an50	50	70	80	70	70	60	70	60										68.5714	6.90066
an51	51	60	80	60	70	50	60	50										61.4286	10.6904
an52	52	60	80	60	65	60	60	60										63.5714	7.48013
an53	53	60	80	80	70	60	70	80										71.4286	8.99735
an54	54	60	80	90	70	80	90	80										78.5714	10.6904
an55	55	70	90	80	75	70	90	70										77.8571	9.06327
an56	56	60	80	70	75	70	60	60										67.8571	8.09174
an57	57	70	70	80	75	70	60	70										70.7143	6.07493
an58	58	90	60	90	70	80	50	60										71.4286	15.7359
an59	59	60	60	80	70	50	50	60										61.4286	10.6904
an60	60	60	70	80	70	60	60	70										67.1429	7.55929
an61	61	60	70	80	65	70	80	70										70.7143	7.31925
an62	62	70	70	90	65	80	90	60										75	11.9024
an63	63	80	80	80	70	50	60	60										68.5714	12.1499
an64	64	80	80	90	70	90	80	70										80	8.16497
an65	65	90	90	80	80	90	90	80										85.7143	5.34522
an66	66	90	80	90	75	80	80	70										80.7143	7.31925
an67	67	90	90	90	90	100	90	70										88.5714	8.99735
an68	68	80	80	90	85	80	80	70										80.7143	6.07493
an69	69	60	70	80	65	80	90	70										73.5714	10.2933
an70	70	90	70	90	90	90	95	80										86.4286	8.52168
fn1	246	80	80	80	90	90	80	80										82.8571	4.8795	79.0397	4.62381
fn2	247	80	60	90	90	90	90	70										81.4286	12.1499
fn3	248	80	70	80	85	90	80	90										82.1429	6.98638
fn4	249	80	70	70	75	80	60	80										73.5714	7.48013
fn5	250	80	60	80	80	80	60	60										71.4286	10.6904
fn6	251	80	70	80	85	90	70	80										79.2857	7.31925
fn7	252		70	80	80	90	80	70										78.3333	7.52773
fn8	253	90	80	90	85	90	90	80										86.4286	4.75595
fn9	254	80	90	90	85	70	70	80										80.7143	8.38082
fn10	255	80	80	80	85	50	80	70										75	11.9024
fn11	256	60	70	80	85	80	80	80										76.4286	8.52168
fn12	257	70	80	90	85	80	60	50										73.5714	14.351
fn13	258	70	80	90	75	90	60	60										75	12.5831
fn14	259	70	90	80	90	100	80	80										84.2857	9.759
fn15	260	80	80	95	90	100	80	80										86.4286	8.52168
fn16	261	80	70	70	85	100	90	70										80.7143	11.7006
fn17	262	80	70	80	80	90	90	70										80	8.16497
fn18	263	80	70	80	80	100	70	80										80	10
fn19	264	70	70	90	75	50	80	70										72.1429	12.1988
fn20	265	80	70	80	90	80	60	40										71.4286	16.7616
fn21	266	70	70	90	90	80	70	60										75.7143	11.3389
fn22	267	70	70	90	85	80	70	70										76.4286	8.52168
fn23	268	80	80	90	90	90	70	70										81.4286	8.99735
fn24	269	80	90	85	95	100	70	80										85.7143	10.177
fn25	270	80	80	80	95	90	60	80										80.7143	10.9653
fn26	271	70	90	90	90	100	70	80										84.2857	11.3389
fn27	272	80	80	90	90	100	80	85										86.4286	7.48013
fn28	273	80	80	85	90	80	60	75										78.5714	9.44911
fn29	274	70	90	80	90	90	50	65										76.4286	15.4689
fn30	275	80	70	80	80	80	60	70										74.2857	7.86796
mn1	71								95	95	90							93.3333	2.88675	79.9524	8.08943
mn2	72								70	70	90							76.6667	11.547
mn3	73								75	70	85							76.6667	7.63763
mn4	74								80	70	85							78.3333	7.63763
mn5	75								75	90	90							85	8.66025
mn6	76								80	80	95							85	8.66025
mn7	77								80	90	90							86.6667	5.7735
mn8	78								85	90	90							88.3333	2.88675
mn9	79								80	70	90							80	10
mn10	80								70	50	80							66.6667	15.2753
mn11	81								80	70	85							78.3333	7.63763
mn12	82								75	50	75							66.6667	14.4338
mn13	83								75	60	85							73.3333	12.5831
mn14	84								80	70	90							80	10
mn15	85								80	70	90							80	10
mn16	86								80	70	85							78.3333	7.63763
mn17	87								60	50	90							66.6667	20.8167
mn18	88								75	70	90							78.3333	10.4083
mn19	89								80	70	90							80	10
mn20	90								60	60	85							68.3333	14.4338
mn21	91								75	90	95							86.6667	10.4083
mn22	92								80	60	90							76.6667	15.2753
mn23	93								75	70	90							78.3333	10.4083
mn24	94								90	70	90							83.3333	11.547
mn25	95								90	100	90							93.3333	5.7735
mn26	96								65	60	70							65	5
mn27	97								70	50	85							68.3333	17.5594
mn28	98								75	90	100							88.3333	12.5831
mn29	99								80	70	85							78.3333	7.63763
mn30	100								95	90	90							91.6667	2.88675
mn31	101								80	90	85							85	5
mn32	102								90	90	90							90	0
mn33	103								80	90	85							85	5
mn34	104								90	90	90							90	0
mn35	105								70	60	85							71.6667	12.5831
ped1	106								90	90	90							90	0	78.2381	6.79945
ped2	107								90	70	90							83.3333	11.547
ped3	108								75	70	70							71.6667	2.88675
ped4	109								90	70	85							81.6667	10.4083
ped5	110								75	60	90							75	15
ped6	111								75	70	90							78.3333	10.4083
ped7	112								70	50	85							68.3333	17.5594
ped8	113								75	70	90							78.3333	10.4083
ped9	114								90	70	90							83.3333	11.547
ped10	115								75	70	95							80	13.2288
ped11	116								75	70	90							78.3333	10.4083
ped12	117								90	70	85							81.6667	10.4083
ped13	118								75	70	90							78.3333	10.4083
ped14	119								70	50	90							70	20
ped15	120								90	70	90							83.3333	11.547
ped16	121								75	70	80							75	5
ped17	122								75	50	85							70	18.0278
ped18	123								75	70	85							76.6667	7.63763
ped19	124								80	70	80							76.6667	5.7735
ped20	125								75	70	90							78.3333	10.4083
ped21	126								80	90	85							85	5
ped22	127								75	70	85							76.6667	7.63763
ped23	128								70	70	90							76.6667	11.547
ped24	129								80	70	90							80	10
ped25	130								80	90	80							83.3333	5.7735
ped26	131								85	90	90							88.3333	2.88675
ped27	132								80	90	85							85	5
ped28	133								85	70	85							80	8.66025
ped29	134								90	70	85							81.6667	10.4083
ped30	135								60	50	70							60	10
ped31	136								90	70	80							80	10
ped32	137								90	70	90							83.3333	11.547
ped33	138								60	50	65							58.3333	7.63763
ped34	139								80	70	85							78.3333	7.63763
ped35	140								90	70	90							83.3333	11.547
cn1	141											60	85					72.5	17.6777	68.1429	7.53284
cn2	142											60	75					67.5	10.6066
cn3	143											80	80					80	0
cn4	144											60	85					72.5	17.6777
cn5	145											70	95					82.5	17.6777
cn6	146											60	80					70	14.1421
cn7	147											85	75					80	7.07107
cn8	148											75	60					67.5	10.6066
cn9	149											60	70					65	7.07107
cn10	150											75	80					77.5	3.53553
cn11	151											65	75					70	7.07107
cn12	152											60	65					62.5	3.53553
cn13	153											85	80					82.5	3.53553
cn14	154											65	85					75	14.1421
cn15	155											60	75					67.5	10.6066
cn16	156											60	60					60	0
cn17	157											65	75					70	7.07107
cn18	158											65	80					72.5	10.6066
cn19	159											65	60					62.5	3.53553
cn20	160											50	55					52.5	3.53553
cn21	161											60	70					65	7.07107
cn22	162											65	80					72.5	10.6066
cn23	163											65	60					62.5	3.53553
cn24	164											50	75					62.5	17.6777
cn25	165											65	70					67.5	3.53553
cn26	166											55	70					62.5	10.6066
cn27	167											60	60					60	0
cn28	168											65	80					72.5	10.6066
cn29	169											55	80					67.5	17.6777
cn30	170											50	70					60	14.1421
cn31	171											60	70					65	7.07107
cn32	172											60	80					70	14.1421
cn33	173											50	80					65	21.2132
cn34	174											50	50					50	0
cn35	175											60	85					72.5	17.6777
psy1	176											70	65					67.5	3.53553	70.2143	8.25538
psy2	177											65	65					65	0
psy3	178											65	80					72.5	10.6066
psy4	179											75	85					80	7.07107
psy5	180											55	60					57.5	3.53553
psy6	181											70	65					67.5	3.53553
psy7	182											70	90					80	14.1421
psy8	183											60	75					67.5	10.6066
psy9	184											50	60					55	7.07107
psy10	185											60	80					70	14.1421
psy11	186											50	65					57.5	10.6066
psy12	187											70	80					75	7.07107
psy13	188											60	75					67.5	10.6066
psy14	189											75	85					80	7.07107
psy15	190											75	95					85	14.1421
psy16	191											60	65					62.5	3.53553
psy17	192											60	70					65	7.07107
psy18	193											60	70					65	7.07107
psy19	194											60	80					70	14.1421
psy20	195											50	60					55	7.07107
psy21	196											80	85					82.5	3.53553
psy22	197											50	80					65	21.2132
psy23	198											65	85					75	14.1421
psy24	199											60	75					67.5	10.6066
psy25	200											55	75					65	14.1421
psy26	201											60	75					67.5	10.6066
psy27	202											75	85					80	7.07107
psy28	203											60	70					65	7.07107
psy29	204											65	80					72.5	10.6066
psy30	205											85	95					90	7.07107
psy31	206											70	85					77.5	10.6066
psy32	207											65	75					70	7.07107
psy33	208											70	75					72.5	3.53553
psy34	209											65	80					72.5	10.6066
psy35	210											70	70					70	0
nm1	211													70	70	70	75	71.25	2.5	78.5	4.37027
nm2	212													80	80	90	80	82.5	5
nm3	213													80	75	90	80	81.25	6.29153
nm4	214													70	70	70	65	68.75	2.5
nm5	215													80	75	90	75	80	7.07107
nm6	216													80	70	90	80	80	8.16497
nm7	217													70	70	90	75	76.25	9.46485
nm8	218													95	75	90	80	85	9.12871
nm9	219													80	70	90	80	80	8.16497
nm10	220													75	70	85	65	73.75	8.53913
nm11	221													80	80	70	70	75	5.7735
nm12	222													75	80	80	65	75	7.07107
nm13	223													85	80	75	80	80	4.08248
nm14	224													80	70	80	80	77.5	5
nm15	225													75	70	80	65	72.5	6.45497
nm16	226													80	80	70	65	73.75	7.5
nm17	227													85	80	60	75	75	10.8012
nm18	228													85	80	85	75	81.25	4.78714
nm19	229													90	70	70	75	76.25	9.46485
nm20	230													95	80	70	75	80	10.8012
nm21	231													95	70	90	75	82.5	11.9024
nm22	232													80	80	70	75	76.25	4.78714
nm23	233													95	80	90	80	86.25	7.5
nm24	234													80	80	90	75	81.25	6.29153
nm25	235													90	80	90	80	85	5.7735
nm26	236													85	80	90	70	81.25	8.53913
nm27	237													85	70	80	70	76.25	7.5
nm28	238													85	70	80	65	75	9.12871
nm29	239													85	80	90	80	83.75	4.78714
nm30	240													90	70	80	65	76.25	11.0868
nm31	241													90	80	90	80	85	5.7735
nm32	242													80	70	90	80	80	8.16497
nm33	243													70	80	70	75	73.75	4.78714
nm34	244													80	80	70	75	76.25	4.78714
nm35	245													95	80	80	80	83.75	7.5
mh1	276													85	80	70	70	76.25	7.5	78.5	5.71528
mh2	277													90	80	70	70	77.5	9.57427
mh3	278													95	90	85	80	87.5	6.45497
mh4	279													95	70	85	75	81.25	11.0868
mh5	280													90	80	70	75	78.75	8.53913
mh6	281													90	80	80	75	81.25	6.29153
mh7	282													85	80	70	75	77.5	6.45497
mh8	283													90	80	90	80	85	5.7735
mh9	284													85	80	80	80	81.25	2.5
mh10	285													95	80	70	85	82.5	10.4083
mh11	286													85	80	70	75	77.5	6.45497
mh12	287													85	70	70	65	72.5	8.66025
mh13	288													80	60	65	60	66.25	9.46485
mh14	289													90	70	90	65	78.75	13.1498
mh15	290													70	60	70	60	65	5.7735
mh16	291													90	80	65	65	75	12.2474
mh17	292													90	60	85	80	78.75	13.1498
mh18	293													95	80	85	80	85	7.07107
mh19	294													90	80	70	75	78.75	8.53913
mh20	295													95	90	70	80	83.75	11.0868
	M	70.9091	71.4	76.95	76.7857	75.4	71.6	68.7	78.8571	71.7857	86.6429	63.5714	74.7857	84.8182	75.9091	79.1818	74.0909	74.4262
	SD	9.80326	11.0115	10.2714	10.0013	18.6634	13.1403	11.4287	8.39131	12.967	6.0025	8.77013	9.72207	7.51318	6.46149	9.21772	6.24284	8.61852
																		cut score	219.557
							angoff1	m	74.2	angoff1-final	m	74.4262
								sd	8.8		sd	8.61852
																Specialization	N of item	average of rating	cut score
							angoff2	m	76.8074	angoff2-final	m	76.8				AN	70	69.8265	48.8786
								sd	6.18623		sd	6.2				FN	30	79.0397	23.7119
																MN	35	79.9524	27.9833
																Ped	35	78.2381	27.3833
																CN	35	68.1429	23.85
																Psy	35	70.2143	24.575
																NM	35	78.5	27.475
																MH	20	78.5	15.7
																total	295	74.4262	219.557
